# Supplementary material for: A multi-locus species phylogeny of African forest duikers in the subfamily Cephalophinae: evidence for a recent radiation in the Pleistocene
Source: BMC Evol Biol. 2012 Jul 23;12:120. doi: 10.1186/1471-2148-12-120 (PMC3523051; doi:10.1186/1471-2148-12-120)
Supplement: Additional file 1 — Support values. Excel sheet containing posterior probabilities (PP) or bootstrap support (BS) for the nodes in Figures 1, 2, 3 and 4. Values in column A are BEAST PP. Values in columns B are un-partitioned BA PP/partitioned BA PP. Values in columns C are un-partitioned ML BS/partitioned ML BS (MP BS). Values in columns D are BA PP/ML BS/MP BS. Values in bold are PP ≥ 0.95 or BS ≥ 75. [file 1471-2148-12-120-S1.xlsx]

## Sheet: Sheet1
	Total Evidence	Total Evidence	Total Evidence	Mitochondrial	Nuclear	Nuclear	Nuclear	MGF	PKRCl	STBN1	THY
Branch Description	PP BEAST	PP BA unpartitioned/BA partitioned	BS MLunpartitoned/Mlpartitioned (MP)	MB/ML/MP	PP BEAST/*BEAST	MB PP (un/par)	Bootstrap MLunpar/MLpar (MP)	MB/ML/MP	MB/ML/MP	MB PP	MB PP
Stem	1				1.00/1.00
Unites Antelopinae and Cephalophinae	0.84	1.00/1.00	100/100 (100)	1.00/100/100	0.54/0.72	1.00/1.00	100/100 (100)	1.00/100/100	1.00/99/99	1.00/100/100	1.00/100/100
Unites Madoqua, Oreotragus and Cephalophinae	1	0.93/1.00	75/78 (39)	1.00/79/NA	0.46/0.93	0.50/0.49	40/59 (80)		0.94/87/89
Unites Madoqua and Cephalophinae	0.67	0.84/0.57	62/63 (NA)			0.51/0.56	52/65 (NA)			0.99/72/72
Unites Cephalophinae	1	1.00/1.00	100/100 (100)	1.00/91/77	0.98/1.00	1.00/1.00	100/100 (100)	1.00/84/72	1.00/81/83	0.93/51/50	1.00/91/90
Unites Cephalophus and Sylivicapra	1	1.00/1.00	76/86 (77)	1.00/91/68	0.96/0.65	0.87/0.83	26/46 (41)
Unites C. zebra, Savannah, Gaint duikers	0.68	0.40/0.47	23/NA (NA)		NA/0.70
Unites C. adersi, East and West Red duiker lineages	0.98	1.00/0.98	73/65 (61)		0.93/0.74	0.93/0.91	59/39 (60)				1.00/80/82
Unites Gaint and Savannah duikers	0.96	0.81/0.95	50/80 (38)	0.84/58/32	NA/0.93				0.61/54/45
Unites East and West Red duiker lineages	1	1.00/1.00	98/100 (95)	0.94/58/52	1.00/0.82	1.00/1.00	98/99 (95)			1.00/96/96
Unites Philantomba	1	1.00/1.00	100/100 (100)	0.76/53/88	1.00/1.00	1.00/1.00	100/100 (100)	1.00/95/95	1.00/100/96	1.00/97/97	1.00/87/83
Unites West Red duikers	1	1.00/1.00	100/98 (96)	0.99/83/87	1.00/0.93	1.00/1.00	75/86 (67)			1.00/88/85
Unites Giant duiker lineage	1	1.00/1.00	95/99 (98)	1.00/97/98	NA/0.75						0.99/85/84
Unites Tregalophini	1	1.00/1.00	100/100 (100)	1.00/100/100	1.00/NA	1.00/1.00	100/100 (100)	1.00/100/100
Unites East Red Duikers	1	1.00/1.00	99/100 (99)	1.00/98/93	0.99/1.00	1.00/1.00	91/98 (91)	0.91/59/56		0.77/63/74
Monophyly of C. monticola	1	0.73/0.57	57/48 (62)	0.92/61/62					0.99/44/51
Unites C. jentinki and C. dorsalis	1	1.00/1.00	92/99 (97)	0.60/61/41	1.00/0.50	1.00/1.00	97/98 (99)	0.99/90/93
Unites East Red duikers less C. leucogaster	1	1.00/1.00	99/99 (100)
Unites C. nigrifrons, C. harveyi, and C. natalensis					0.91/0.69	0.93/0.96	50/59 (57)			0.99/63/58	0.86/47/41
Unites C. nigrifrons and C. rufilatus	0.92	0.99/0.90	72/80 (69)	0.86/52/63
Unites C. spadix and C. silvicultor	1	1.00/1.00	100/100 (100)	1.00/99/100	1.00/1.00	1.00/1.00	99/99 (99)	0.52/46/60		0.57/29/35
Unites C. callipygus and C. ogilbyi	1	1.00/1.00	100/100 (100)	1.00/100/100	1.00/1.00	1.00/1.00	99/100 (98)	1.00/99/98			0.96/54/58
Monophyly of S. grimmia	1	1.00/1.00	100/100 (100)	1.00/100/100	1.00/NA	1.00/1.00	100/100 (100)	0.95/66/76		0.99/83/79	1.00/99/89
Paraphyly of C. rufilatus to C. nigrifrons	1	1.00/NA	71/69 (80)	0.87/44/59
Monophyly of C. dorsalis	1	1.00/1.00	100/100 (100)	1.00/100/100	0.68/NA	0.56/0.56	84/91 (NA)
Unites C. harveyi and C. natalensis	1	1.00/1.00	96/99 (95)	1.00/91/90	0.99/0.99	0.99/0.99	66/88 (79)
Paraphyly of C. harveyi to C. natalensis	0.66	0.50/NA	29/48 (62)		0.52/NA	0.70/0.71	54/69 (49)			0.55/38/49
Monophyly of C. silvicultor	1	1.00/0.99	83/78 (99)	1.00/99/99
Monophyly of C. nigrifrons	1	1.00/1.00	90/98 (83)		1.00/NA	1.00/1.00	99/100 (99)	1.00/97/94		0.98/63/62	0.95/66/66
Monophyly of C. maxwelli	1	1.00/1.00	100/100 (100)	1.00/100/100	1.00/NA	1.00/1.00	100/100 (100)	1.00/98/98	0.64/60/42	1.00/99/99	0.91/58/70
Paraphyly of C. callipygus to C. ogilbyi	1	1.00/1.00	97/97 (98)	1.00/87/99
Monophyly of C. natalensis	1	1.00/1.00	99/100 (99)	1.00/97/98	0.94	0.70/0.69	34/91 (63)			0.78/68/56
Unites C. zebra, C. jentinki, and C. dorsalis					1	1.00/0.98	59/70 (77)	1.00/92/94
Unites C. silvicultor, C. spadix, S. grimmia and Red Duikers					0.53	0.56/0.52	13/4 (26)
Unites C. silvicultor, C. spadix and S. grimmia					1	1.00/0.98	66/75 (75)	0.52/47/66
Paraphyly of C. silvicultor to C. spadix					0.94	0.98/0.97	66/70 (63)		0.82/47/38
Monophyly of C. rufilatus					1	1.00/1.00	82/95 (86)	0.88/97/21			0.96/69/64
Paraphyly of C. monticola to C. maxwelli					0.86	0.98/0.97	69/72 (67)	0.97/78/86		0.99/87/90
Unites O. oreotragus and Cephalophinae				0.74/51/NA
Unites East Red Duikers less C. leucogaster				1.00/94/100
Paraphyly of C. nigrifrons to C. rufilatus				0.89/52/75
Unites C. Zebra, C. jentinki, C. dorsalis, and Philantomba								0.69/38/42
Unites C. niger, C. spadix, C. silvicultor, and S. grimmia								0.99/75/63
Paraphyly of C. callipygus to C. niger									0.88/67/66
Unites O. oreotragus and M. kirkii									0.99/93/96
Unites N. moschatus, M. kirkii and Cephalophinae										0.63/67/63
Unites Sylvicapra, Giant duikers, C. adersi and C. zebra										0.97/56/60
Unites C. jentinki, C. silvicultor, and C. spadix										0.67/54/50
Unites Philantomba and Red duikers										1.00/76/73
Unites N. moschatus and O. oreotragus					0.69/NA						0.73/61/49
Unites Philantomba and Cephalophus											1.00/90/89
Unites Giant duikers and Philantomba											1.00/93/89
Unites East Red and C. niger											0.92/61/64
