# Supplementary material for: A multi-locus species phylogeny of African forest duikers in the subfamily Cephalophinae: evidence for a recent radiation in the Pleistocene
Source: BMC Evol Biol. 2012 Jul 23;12:120. doi: 10.1186/1471-2148-12-120 (PMC3523051; doi:10.1186/1471-2148-12-120)
Supplement: Additional file 2 — Sample information. Species, sample ID, country of origin where known, material donor, and GenBank accession numbers of all samples and sequences used in the present study. Highlighting of accession number corresponds to initial publication as follows: pink [23]; blue [24]; orange [52]; white [22]; red [59]; yellow [61]; green in present study. [file 1471-2148-12-120-S2.xlsx]

## Sheet: Sheet1
Species	Sample ID	Locality	Material Donor	cytb	COX1	MGF	PRKCl	SPTBN	THY
C. adersi	VV20	Tanzania	B. Jansen van Vuuren	FJ807616	HQ644087	JN645565	JN645603	JN645639	JN645661
C. callipygus	N22138	Congo	D. Pires	FJ807573	HQ644090	JN645551	JN645589	JN645634	JN645647
C. callipygus	OK27	Gabon	S. Touladjan	FJ807620	HQ644089	JN645563	JN645601	JN645623	JN645659
C. dorsalis	OR761		San Diego Zoo	FJ807588	HQ644091	JN645548	JN645586	JN645614	JN645644
C. dorsalis	N221022	Congo	D. Pires	FJ807577	HQ644092	JN645552	JN645590	JN645616	JN645648
C. harveyi	VV117	Tanzania	B. Jansen van Vuuren	FJ807623	HQ644093	JN645569	JN645607	JN645626	JN645665
C. harveyi	AB05		A. Bowkett	FJ959388	JN645580	JN645573	JN645612	JN645631	JN645669
C. jentinki			Gladys Porter Zoo	JN645578	HQ644094	JN645577	JN645611	JN645627	JN645670
C. leucogaster	N22151	Congo	D. Pires	FJ807578	HQ644098	JN645553	JN645591	JN645635	JN645649
C. natalensis	VV1467	S. Africa	B. Jansen van Vuuren	FJ807610	HQ644104	JN645571	JN645609	JN645629	JN645667
C. natalensis	VV1470	S. Africa	B. Jansen van Vuuren	FJ807611	HQ644103	JN645572	JN645610	JN645630	JN645668
C. niger	OR2758	Liberia	San Diego Zoo	FJ807621	HQ644106	JN645561	JN645599	JN645621	JN645657
C. nigrifrons	N221004	Congo	D. Pires	FJ807572	HQ644108	JN645550	JN645588	JN645633	JN645646
C. nigrifrons	VV24	Congo	B. Jansen van Vuuren	FJ807627	HQ644107	JN645567	JN645605	JN645625	JN645663
C. ogilbyi	FR07	Gabon	S. Touladjan	FJ807618	HQ644109	JN645560	JN645598	JN645620	JN645656
C. rufilatus	VV22	CAR	B. Jansen van Vuuren	FJ807626	HQ644111	JN645566	JN645604	JN645640	JN645662
C. rufilatus	OR2115		San Diego Zoo	FJ807586	HQ644110	JN645555	JN645593	JN645617	JN645651
C. rubidus			Genbank	AF153900
C. silvicultor	N220853	Congo	D. Pires	FJ807579	HQ644112	JN645549	JN645587	JN645615	JN645645
C. silvicultor	OR356	Liberia	San Diego Zoo	FJ807622	HQ644113	JN645562	JN645600	JN645622	JN645658
C. spadix	VV126	Tanzania	B. Jansen van Vuuren	FJ807608	HQ644115	JN645570	JN645608	JN645628	JN645666
C. weynsi		Rwanda	B. Jansen van Vuuren	FJ807614	HQ644116
C. zebra	OR25470	Liberia	San Diego Zoo	FJ807601	HQ644117	JN645557	JN645595	JN645637	JN645653
P. walterii	BE52		GenBank	HM144009	HM144019
P. walterii	BE118		Genbank	HM144014	HM144017
P. walterii	BE119		GenBank	HM144013	HM144018
P. maxwelli	OR837		San Diego Zoo	FJ807603	HQ644100	JN645558	JN645596	JN645638	JN645654
P. maxwelli	OR587013		San Diego Zoo	FJ807602	HQ644099	JN645559	JN645597	JN645619	JN645655
P. monticola	KB15149		San Diego Zoo	FJ807619	HQ644101	JN645564	JN645602	JN645624	JN645660
P. monticola	DKME1	Gabon	S. Touladjan	FJ807585	HQ644102	JN645554	JN645592	JN645636	JN645650
S. grimmia	VV26	CAR	B. Jansen van Vuuren	FJ807613	HQ644119	JN645568	JN645606	JN645641	JN645664
S. grimmia	OR1786		San Diego Zoo	FJ807613	HQ644118	JN645556	JN645594	JN645618	JN645652
M. kirkii	Sun71		B. Jansen van Vuuren	AF022070	JN645582	JN645574	AF165757	AF165758	AF165761
N. moschatus	Sun108		B. Jansen van Vuuren	FJ959387	JN645581	JN645575	AF210192	AF210214	AF210236
O. oreotragus	Sun266		B. Jansen van Vuuren	AF022052	JN645583	JN645576	AF210193	AF210215	AF210237
T. scriptus	T3553		Yoshan Moodley	FJ807604	JN645579	JN645547	JN645585	JN645613	JN645643
T. spekei	DKME 52	Gabon	S. Touladjan	FJ807594	HQ644120	JN645546	JN645584	JN645632	JN645642
