# Supplementary material for: A multi-locus species phylogeny of African forest duikers in the subfamily Cephalophinae: evidence for a recent radiation in the Pleistocene
Source: BMC Evol Biol. 2012 Jul 23;12:120. doi: 10.1186/1471-2148-12-120 (PMC3523051; doi:10.1186/1471-2148-12-120)
Supplement: Additional file 3 — Primers. Internal primers designed to work in combination with the primers and protocols designed by Matthee et al. [61] (indicated by an asterisk) to amplify overlapping fragments for degraded samples, using a modified [Mg2+ and annealing temperature. (XLSX 12 kb) [file 1471-2148-12-120-S3.xlsx]

## Sheet: Sheet1
	Target region	Sequence	Primer pair	[Mg 2+] (mM)	Annealing temperature (°C)
MGF_FF	Stem cell factor	5'-CCAGTCTTCTTAATGTCCC-3'	FF/RD*	2	54
MGF_RG	Stem cell factor	5'-GAAGATGAGAATTCATAACTC-3'	FE*/RG	2	51
PRKCl_FE	Protein-kinase-C	5'-TAAGATATATTTAAAGTTGTCTG-3'	FE/RD*	2.5	50
PRKCl_RG	Protein-kinase-C	5'-AAAGCTCAAGTACTCTCCC-3'	FC*/RG	2.5	52
THY_FC	Thyrotropin	5'-TGAGTATACGATGCATATCG-3'	FC/RG	2.5	54
THY_RG	Thyrotropin	5'-GAGATAAAAGTGACACTCCC-3'	FC/RG	2.5	54
SPTBN_FF	B-spectrin non-erythrocytic	5'-GCAGTGAACTTTGCCAGAC-3'	FF/RB*	2.5	56
SBTBN_RG	B-spectrin non-erythrocytic	5'-CTGAACCCGCACAAAACC-3'	FA*/RG	2.5	54
